# Supplementary material for: Poly[aqua­(μ1,1-azido)(μ-3H-1,2,3-tri­azolo[4,5-b]pyridin-3-olato)cobalt(II)]
Source: Acta Crystallogr Sect E Struct Rep Online. 2010 Jun 26;66(Pt 7):m847. doi: 10.1107/S1600536810023809 (PMC3006688; doi:10.1107/S1600536810023809)
Supplement: Supplementary file 2 [file e-66-0m847-Isup2.hkl]

# 
# h,k,l, Fc-squared, Fo-squared, sigma(Fo-squared) and status flag 
# 
data_I
_shelx_title ' 1 in P2(1)/n                     P21/c' 
_shelx_refln_list_code          4 
_shelx_F_calc_maximum      180.44 
_exptl_crystal_F_000       507.78 
_reflns_d_resolution_high  0.8407 
 
loop_ 
 _symmetry_equiv_pos_as_xyz 
 'x, y, z' 
 '-x, y+1/2, -z+1/2' 
 '-x, -y, -z' 
 'x, -y-1/2, z-1/2' 
 
_cell_length_a     7.0891 
_cell_length_b    10.1220 
_cell_length_c    12.6850 
_cell_angle_alpha  90.000 
_cell_angle_beta  113.080 
_cell_angle_gamma  90.000 
 
_shelx_F_squared_multiplier     1.000 
 
loop_ 
 _refln_index_h 
 _refln_index_k 
 _refln_index_l 
 _refln_F_squared_calc 
 _refln_F_squared_meas 
 _refln_F_squared_sigma 
 _refln_observed_status 
   1   0   0     4439.17     4941.14     26.16 o 
   3   0   0    32560.25    37161.55    391.11 o 
   4   0   0     3892.07     4749.13     78.37 o 
   5   0   0     9334.82     9766.79    262.80 o 
   6   0   0      925.00     1014.36     58.34 o 
   7   0   0     2729.77     2780.33    104.99 o 
   1   1   0    16301.58    17596.04     88.30 o 
   2   1   0    10393.58    11590.22     70.40 o 
   3   1   0     4122.99     4774.78     44.18 o 
   4   1   0     8222.48     9504.83    128.39 o 
   5   1   0       17.65       37.86      6.35 o 
   6   1   0     2649.85     2845.15     57.52 o 
   7   1   0      815.39      861.23     35.24 o 
   0   2   0       64.00       88.03      2.46 o 
   1   2   0        9.19       14.67      2.47 o 
   2   2   0      191.41      221.73      5.84 o 
   3   2   0      243.44      292.16     14.73 o 
   4   2   0       31.25       46.93      5.67 o 
   5   2   0       14.43       27.14      5.85 o 
   6   2   0        3.95       -0.18      4.63 o 
   7   2   0       18.03       18.64     12.60 o 
   1   3   0     5096.85     5725.73     58.92 o 
   2   3   0      531.61      490.09      6.57 o 
   3   3   0     1278.53     1474.59     29.05 o 
   4   3   0     1705.05     1931.30     36.49 o 
   5   3   0      131.13      136.46     10.44 o 
   6   3   0     1098.33     1278.55     39.42 o 
   7   3   0      573.74      598.38     26.76 o 
   0   4   0     9231.91    10187.55    114.67 o 
   1   4   0      857.67      971.14     13.31 o 
   2   4   0     1126.65     1152.39     16.67 o 
   3   4   0     7205.57     7876.71    103.21 o 
   4   4   0       62.92       64.42      6.41 o 
   5   4   0     1246.36     1472.48     47.69 o 
   6   4   0      713.81      747.72     26.90 o 
   7   4   0      183.96      206.44     17.83 o 
   1   5   0     1833.01     2052.92     29.85 o 
   2   5   0      190.00      200.99      6.94 o 
   3   5   0      181.38      197.58     10.11 o 
   4   5   0      361.48      388.26     13.87 o 
   5   5   0       77.49       91.30     10.05 o 
   6   5   0      254.19      268.81     17.54 o 
   7   5   0      119.37      109.58     13.91 o 
   0   6   0     1102.53     1064.49     36.65 o 
   1   6   0        0.42        3.43      2.55 o 
   2   6   0        2.68        2.34      3.12 o 
   3   6   0      357.20      370.78      9.65 o 
   4   6   0      114.06      117.04      9.44 o 
   5   6   0        2.70       19.90      7.72 o 
   6   6   0      327.72      377.88     21.46 o 
   1   7   0      638.46      610.15     13.42 o 
   2   7   0      398.32      406.79     13.47 o 
   3   7   0      447.66      482.10     13.60 o 
   4   7   0      645.74      745.29     23.19 o 
   5   7   0        1.06       17.82      8.71 o 
   6   7   0      260.09      345.51     22.34 o 
   0   8   0       37.19       69.31     10.73 o 
   1   8   0        9.06       13.55      4.73 o 
   2   8   0      282.62      328.52     12.86 o 
   3   8   0        8.31       24.11      5.65 o 
   4   8   0      316.08      374.54     21.85 o 
   5   8   0       20.23       34.62      8.83 o 
   1   9   0      930.88     1035.34     23.01 o 
   2   9   0       93.75       94.47      7.38 o 
   3   9   0      292.76      319.60     14.93 o 
   4   9   0      389.08      410.19     19.09 o 
   5   9   0        8.47        7.00     11.61 o 
   0  10   0     2014.12     2127.04     90.93 o 
   1  10   0      246.13      251.66     11.55 o 
   2  10   0      569.22      553.84     21.34 o 
   3  10   0     1492.49     1618.42     70.38 o 
   4  10   0       11.69       10.80     10.29 o 
   1  11   0      602.17      613.41     21.51 o 
   2  11   0      243.32      257.04     15.72 o 
   3  11   0      106.73      103.99     18.18 o 
   0  12   0      150.12      187.31     20.88 o 
  -7   1   1       35.39       48.67     11.13 o 
  -6   1   1     1804.23     1780.24     40.33 o 
  -5   1   1      702.61      707.17     25.79 o 
  -4   1   1      705.96      703.06     13.57 o 
  -3   1   1     8508.32     8107.55     66.89 o 
  -2   1   1      391.45      386.20      4.78 o 
  -1   1   1     4243.03     4110.23     47.74 o 
   1   1   1      654.09      572.92      5.76 o 
   2   1   1      868.40      791.91     14.63 o 
   3   1   1     2042.57     2068.19     30.33 o 
   4   1   1       16.92       14.31      3.47 o 
   5   1   1      442.07      429.35     18.65 o 
   6   1   1      400.14      383.14     21.30 o 
   7   1   1       50.82       49.18     12.47 o 
  -7   2   1     1526.74     1449.24     46.83 o 
  -6   2   1      380.14      412.57     17.84 o 
  -5   2   1      427.91      434.64     14.98 o 
  -4   2   1     3112.90     3067.23     64.35 o 
  -3   2   1      164.11      134.08      5.50 o 
  -2   2   1      448.94      418.32      5.97 o 
  -1   2   1     5486.56     5296.75     36.67 o 
   0   2   1      368.67      327.16      6.12 o 
   1   2   1     1153.85     1056.50     15.02 o 
   2   2   1     2744.36     2556.55     35.62 o 
   3   2   1     1991.47     1919.34     32.10 o 
   4   2   1     1856.15     1875.84     58.04 o 
   5   2   1      153.06      157.39     10.45 o 
   6   2   1     1703.43     1651.32     40.35 o 
   7   2   1      440.67      452.23     27.79 o 
  -7   3   1       34.83       42.89     10.19 o 
  -6   3   1      204.75      202.91     13.70 o 
  -5   3   1      328.97      349.81     14.01 o 
  -4   3   1        3.22       13.51      6.03 o 
  -3   3   1     2086.23     2012.48     19.07 o 
  -2   3   1      490.20      442.42      7.52 o 
  -1   3   1      639.73      656.30      7.53 o 
   0   3   1     4461.06     4241.45     59.06 o 
   1   3   1        2.40        7.79      2.58 o 
   2   3   1     1846.31     1816.11     18.86 o 
   3   3   1      786.60      756.34     16.11 o 
   4   3   1      343.37      332.82     12.35 o 
   5   3   1      276.33      280.45     13.67 o 
   6   3   1        2.15       10.21      6.79 o 
   7   3   1       46.85       33.33     11.11 o 
  -7   4   1       71.37       75.46     12.07 o 
  -6   4   1      359.63      379.74     18.50 o 
  -5   4   1       65.83       72.24      8.19 o 
  -4   4   1     1224.62     1216.15     25.12 o 
  -3   4   1      776.03      827.12     11.90 o 
  -2   4   1      192.85      140.05      4.14 o 
  -1   4   1     3666.87     3745.33     37.97 o 
   0   4   1        0.91       12.79      1.94 o 
   1   4   1     2203.20     2158.45     41.61 o 
   2   4   1     1019.41     1039.47     13.57 o 
   3   4   1     1635.73     1694.93     29.31 o 
   4   4   1      670.79      687.72     19.17 o 
   5   4   1       54.65       61.54      8.52 o 
   6   4   1      514.25      536.86     23.34 o 
   7   4   1       22.88       43.61     22.09 o 
  -7   5   1       26.98       57.28     11.71 o 
  -6   5   1     1084.31     1097.89     34.79 o 
  -5   5   1      481.27      474.13     17.44 o 
  -4   5   1       62.52       45.17      6.39 o 
  -3   5   1     4959.78     4884.12     52.16 o 
  -2   5   1      908.68      936.22     14.61 o 
  -1   5   1     1841.79     1700.35     21.16 o 
   0   5   1    10541.85    10608.08     94.48 o 
   1   5   1       19.92       40.65      5.68 o 
   2   5   1     3050.05     3060.79     46.92 o 
   3   5   1     3958.02     3985.52     58.40 o 
   4   5   1      159.85      169.55     10.67 o 
   5   5   1     1727.57     1858.02     44.97 o 
   6   5   1      417.16      408.55     21.27 o 
  -6   6   1      554.33      547.85     36.65 o 
  -5   6   1      566.54      562.09     20.45 o 
  -4   6   1     3005.59     3044.76     54.09 o 
  -3   6   1       22.89       15.16      3.17 o 
  -2   6   1     3325.31     3221.92     39.81 o 
  -1   6   1     1466.80     1419.59     23.91 o 
   0   6   1     1975.08     1874.84     25.56 o 
   1   6   1     2862.20     2823.56     35.51 o 
   2   6   1       29.95       28.65      3.57 o 
   3   6   1     2846.88     2810.85     47.32 o 
   4   6   1      521.14      499.46     17.24 o 
   5   6   1      190.03      208.48     19.03 o 
   6   6   1      754.99      762.69     30.80 o 
  -6   7   1       37.98       70.84     18.71 o 
  -5   7   1       17.45       43.44      9.84 o 
  -4   7   1        5.56       18.32      7.03 o 
  -3   7   1      101.56       94.77      5.93 o 
  -2   7   1       19.07       32.49      6.75 o 
  -1   7   1      355.19      345.84     10.00 o 
   0   7   1       98.49       86.29      6.14 o 
   1   7   1      303.86      296.49      9.33 o 
   2   7   1      257.36      264.21      8.95 o 
   3   7   1       38.80       38.49      7.55 o 
   4   7   1      122.00      126.45     10.11 o 
   5   7   1       72.74       85.42     11.17 o 
   6   7   1       32.54       51.92     11.61 o 
  -5   8   1       59.89       78.11     12.37 o 
  -4   8   1      665.64      705.85     22.72 o 
  -3   8   1       35.86       45.70      5.71 o 
  -2   8   1      321.45      321.48     10.82 o 
  -1   8   1      550.41      507.15     14.32 o 
   0   8   1      307.83      305.28     10.09 o 
   1   8   1      235.28      223.10      9.39 o 
   2   8   1        1.13        3.89      3.81 o 
   3   8   1      220.13      222.92     11.49 o 
   4   8   1       54.65       66.07     10.24 o 
   5   8   1        2.84       14.62      7.84 o 
  -5   9   1      381.26      358.95     23.50 o 
  -4   9   1       87.75      100.13     12.91 o 
  -3   9   1     1731.57     1620.20     44.12 o 
  -2   9   1      146.75      134.33      8.54 o 
  -1   9   1      616.63      559.11     16.92 o 
   0   9   1     2079.12     1994.01     48.22 o 
   1   9   1       16.36        9.76      5.13 o 
   2   9   1     1279.46     1218.17     35.77 o 
   3   9   1      915.84      877.58     26.42 o 
   4   9   1      228.76      254.89     23.15 o 
  -4  10   1      287.25      263.87     18.54 o 
  -3  10   1       92.68       93.48     15.38 o 
  -2  10   1      443.61      393.68     14.39 o 
  -1  10   1      613.01      545.41     16.61 o 
   0  10   1      167.76      162.72     10.18 o 
   1  10   1      730.10      675.40     20.59 o 
   2  10   1       17.15       23.74      9.87 o 
   3  10   1      312.47      316.89     20.99 o 
   4  10   1      178.29      136.25     20.83 o 
  -3  11   1       92.16      120.66     14.08 o 
  -2  11   1      109.61      130.00     18.26 o 
  -1  11   1       72.10       80.06      9.97 o 
   0  11   1      365.57      363.66     16.89 o 
   1  11   1        2.40       15.85      8.30 o 
   2  11   1       94.64      112.54     13.59 o 
   0  12   1        3.22       19.68     13.36 o 
  -8   0   2        5.46       13.81     14.18 o 
  -7   0   2        7.63       20.31     16.46 o 
  -6   0   2      103.27      338.26    101.98 o 
  -5   0   2       21.19       30.88      6.11 o 
  -4   0   2      161.70      403.86    119.91 o 
  -3   0   2     1925.20     1796.36     87.16 o 
  -2   0   2     2233.29     2094.40     57.66 o 
  -1   0   2     1458.73     1433.28     23.73 o 
   0   0   2     6675.25     6397.98     59.34 o 
   1   0   2      782.06      841.34     29.32 o 
   2   0   2     2248.17     2201.56     68.10 o 
   3   0   2     3687.92     3432.42    125.03 o 
   4   0   2       14.17       36.82     16.37 o 
   5   0   2     2010.90     2083.69     84.94 o 
   6   0   2      167.14      163.99     32.33 o 
   7   0   2      182.29      166.92     24.64 o 
  -8   1   2       12.89       55.34     13.91 o 
  -7   1   2      102.76      137.23     30.75 o 
  -6   1   2        0.96        4.45      4.93 o 
  -5   1   2       10.74       20.10      3.93 o 
  -4   1   2      211.97      245.21     20.82 o 
  -3   1   2      170.51      274.39     15.65 o 
  -2   1   2     2582.04     2734.56     35.64 o 
  -1   1   2      696.20      678.47      6.05 o 
   0   1   2      958.64      943.61     12.06 o 
   2   1   2     1114.87     1071.34     16.74 o 
   3   1   2      904.20      845.23     16.83 o 
   4   1   2      174.59      176.71      8.98 o 
   5   1   2       28.82       37.53      6.75 o 
   6   1   2      503.99      487.44     24.49 o 
   7   1   2      132.89      129.38     17.00 o 
  -8   2   2       12.82       23.98     16.81 o 
  -7   2   2        1.00       26.41     10.69 o 
  -6   2   2       35.54       59.96      8.93 o 
  -5   2   2       70.52       62.88      7.61 o 
  -4   2   2       11.68      125.56     16.10 o 
  -3   2   2       27.07      192.16     18.79 o 
  -2   2   2      402.92      438.19     11.15 o 
  -1   2   2     1058.14     1128.48     12.12 o 
   0   2   2     3632.37     3555.50     44.74 o 
   1   2   2     2515.77     2482.74     22.51 o 
   2   2   2     1458.35     1461.87     23.09 o 
   3   2   2      965.32      987.52     22.06 o 
   4   2   2        1.27       13.37      9.71 o 
   5   2   2      231.23      215.51     12.34 o 
   6   2   2      104.83      102.03     11.92 o 
   7   2   2       36.96       45.95     12.35 o 
  -7   3   2     1377.33     1368.65     41.45 o 
  -6   3   2      330.27      282.43     14.29 o 
  -5   3   2      151.16      198.81     18.32 o 
  -4   3   2     5161.63     5009.15     63.81 o 
  -3   3   2      209.37      212.26      9.17 o 
  -2   3   2     3031.59     2831.37     30.36 o 
  -1   3   2     6474.18     6146.14     42.63 o 
   0   3   2     4667.10     4726.77     72.33 o 
   1   3   2      686.52      963.94     16.66 o 
   2   3   2      526.93      478.26     10.75 o 
   3   3   2     2135.03     2588.28     56.43 o 
   4   3   2      768.56      691.10     19.49 o 
   5   3   2       16.31       42.75      7.86 o 
   6   3   2     1240.49     1244.84     36.47 o 
   7   3   2       40.62       48.63     13.35 o 
  -7   4   2        6.09        3.34      6.38 o 
  -6   4   2     1307.91     1384.19     45.17 o 
  -5   4   2      667.07      665.94     19.58 o 
  -4   4   2     1151.99     1197.87     23.96 o 
  -3   4   2     4249.45     4187.65    150.12 o 
  -2   4   2       10.52        4.26      1.63 o 
  -1   4   2     3077.64     3194.53     66.64 o 
   0   4   2     5861.82     5421.13     64.86 o 
   1   4   2       32.90       50.30      2.66 o 
   2   4   2     5199.01     5239.53     61.76 o 
   3   4   2      835.05      853.21     24.40 o 
   4   4   2      389.36      447.80     15.89 o 
   5   4   2      831.33      970.51     51.58 o 
   6   4   2       78.32      105.07     13.74 o 
  -7   5   2       58.27       65.04     13.88 o 
  -6   5   2      109.81      114.04     11.71 o 
  -5   5   2       84.50      116.75      9.80 o 
  -4   5   2        2.82       14.21      4.50 o 
  -3   5   2       41.07       48.33      4.12 o 
  -2   5   2       99.32       72.15      3.63 o 
  -1   5   2        0.86       18.60      3.66 o 
   0   5   2      148.32      131.62      5.42 o 
   1   5   2        1.35       32.65      4.02 o 
   2   5   2       72.59       62.02      5.94 o 
   3   5   2       26.06       31.88      5.65 o 
   4   5   2      295.50      295.97     13.91 o 
   5   5   2        1.39        5.37      6.64 o 
   6   5   2      175.30      179.20     18.04 o 
  -7   6   2        3.29       13.47     13.30 o 
  -6   6   2      211.58      257.26     18.62 o 
  -5   6   2       95.87       86.79      9.05 o 
  -3   6   2      978.75      953.44     30.73 o 
  -2   6   2      501.48      458.96     10.00 o 
  -1   6   2      841.76      925.12     21.46 o 
   0   6   2     1790.12     1654.19     22.77 o 
   1   6   2      130.67      153.60     10.40 o 
   2   6   2      658.08      661.86     22.83 o 
   3   6   2     1403.51     1301.96     29.16 o 
   4   6   2        2.80       21.57     11.48 o 
   5   6   2      700.28      752.43     28.78 o 
   6   6   2       82.78       86.96     13.45 o 
  -6   7   2      237.52      220.06     19.11 o 
  -5   7   2      614.15      637.50     26.06 o 
  -4   7   2     2615.48     2572.87     79.69 o 
  -3   7   2       61.21       85.25      5.71 o 
  -2   7   2     1308.62     1337.66     30.43 o 
  -1   7   2     1835.34     1749.73     27.27 o 
   0   7   2      661.20      738.93     28.18 o 
   1   7   2     1984.55     1905.33     29.00 o 
   2   7   2      195.69      196.00      7.96 o 
   3   7   2     1797.86     1883.56     38.74 o 
   4   7   2      396.71      414.77     18.68 o 
   5   7   2        5.46       22.22     12.95 o 
  -6   8   2     1067.87     1131.95     44.93 o 
  -5   8   2      146.99      168.87     29.02 o 
  -4   8   2      523.42      545.85     22.88 o 
  -3   8   2     1617.74     1533.20     41.80 o 
  -2   8   2        0.94       20.02      6.87 o 
  -1   8   2     1688.03     1638.51     30.95 o 
   0   8   2      752.97      798.34     18.66 o 
   1   8   2      128.49      122.06      6.90 o 
   2   8   2      750.95      768.98     24.01 o 
   3   8   2      362.19      376.76     15.86 o 
   4   8   2      118.14      106.12     10.97 o 
   5   8   2      555.54      599.51     38.61 o 
  -5   9   2      239.38      229.94     18.17 o 
  -4   9   2      281.61      276.61     17.40 o 
  -3   9   2      100.45      125.60     11.45 o 
  -2   9   2      778.64      725.42     18.50 o 
  -1   9   2        5.63       65.50     10.76 o 
   0   9   2      431.36      356.07     16.36 o 
   1   9   2      387.39      418.25     13.53 o 
   2   9   2      205.92      201.13     10.50 o 
   3   9   2      173.02      176.35     16.59 o 
   4   9   2       17.75       35.50     12.45 o 
  -4  10   2      305.60      313.29     19.85 o 
  -3  10   2      392.43      395.40     16.47 o 
  -2  10   2       29.86       31.91      8.31 o 
  -1  10   2      409.45      395.47     16.86 o 
   0  10   2      287.46      324.52     14.57 o 
   1  10   2       16.60       16.44      8.40 o 
   2  10   2      288.56      322.99     16.95 o 
   3  10   2      104.82      137.33     15.77 o 
  -3  11   2        6.84       24.70     22.24 o 
  -2  11   2      505.39      518.66     24.24 o 
  -1  11   2      239.28      266.75     15.46 o 
   0  11   2      308.09      317.47     17.85 o 
   1  11   2      357.24      394.16     25.25 o 
   2  11   2       14.81       32.32     13.50 o 
  -8   1   3      200.55      181.80     17.98 o 
  -7   1   3       92.44       89.36     10.63 o 
  -6   1   3      750.66      680.94     16.91 o 
  -5   1   3      140.29      156.67      6.91 o 
  -4   1   3     2233.34     2151.62     29.86 o 
  -3   1   3     1547.85     1490.85     16.96 o 
  -2   1   3      145.55      129.88      5.04 o 
  -1   1   3     7602.99     7188.69     41.31 o 
   0   1   3      377.71      365.94      3.66 o 
   1   1   3      231.13      195.76      3.88 o 
   2   1   3     2998.77     2914.40     35.82 o 
   3   1   3       54.14       73.28      9.96 o 
   4   1   3       74.12       59.22      4.82 o 
   5   1   3      646.19      627.07     24.93 o 
   6   1   3        7.29       18.49     10.97 o 
  -8   2   3      364.05      300.80     21.71 o 
  -7   2   3     1230.12     1228.42     35.93 o 
  -6   2   3       97.10      100.51     11.87 o 
  -5   2   3      833.99      797.78     21.25 o 
  -4   2   3     1437.39     1417.52     19.76 o 
  -3   2   3     1009.95      964.50     17.92 o 
  -2   2   3       79.30       58.66      1.90 o 
  -1   2   3      677.04      677.71     13.69 o 
   0   2   3      961.08      801.53     19.82 o 
   1   2   3       89.03       68.30      2.59 o 
   2   2   3      186.63      211.39      5.70 o 
   3   2   3     1821.98     1695.43     29.55 o 
   4   2   3      418.18      451.03     14.70 o 
   5   2   3      133.63      130.03     11.07 o 
   6   2   3     1105.82     1126.59     40.58 o 
  -8   3   3      160.34      155.25     18.20 o 
  -7   3   3       78.38       95.55     12.39 o 
  -6   3   3      869.67      885.99     26.29 o 
  -5   3   3       26.47       28.57      3.82 o 
  -4   3   3     2012.66     1966.76     28.81 o 
  -3   3   3     1010.74      991.26     14.71 o 
  -2   3   3      856.68      858.97     12.43 o 
  -1   3   3     4494.19     4246.72     61.17 o 
   0   3   3       10.88       19.87      2.80 o 
   1   3   3     1935.45     1788.84     27.70 o 
   2   3   3      898.75      810.56     21.05 o 
   3   3   3      228.89      237.51     13.05 o 
   4   3   3      204.25      205.83     11.27 o 
   5   3   3       29.02       39.50      7.75 o 
   6   3   3       27.16       37.51      9.13 o 
  -7   4   3      128.75      142.46     13.83 o 
  -6   4   3       24.15       38.28      8.08 o 
  -5   4   3        1.00       15.87      5.53 o 
  -4   4   3      166.33      159.18      7.75 o 
  -3   4   3       99.43      110.96      5.02 o 
  -2   4   3      300.80      316.32      9.57 o 
  -1   4   3      777.70      779.39     22.48 o 
   0   4   3      271.92      336.90      9.07 o 
   1   4   3        1.51        7.17      2.14 o 
   2   4   3      425.43      459.11     15.92 o 
   3   4   3        3.25       14.13      7.35 o 
   4   4   3       91.25       97.34      9.62 o 
   5   4   3      109.50      108.19     12.29 o 
   6   4   3      127.82      113.15     12.60 o 
  -7   5   3       27.27       41.38     14.30 o 
  -6   5   3      184.14      197.94     15.03 o 
  -5   5   3      283.07      303.70     13.48 o 
  -4   5   3      273.70      211.95      7.56 o 
  -3   5   3     1227.08     1093.96     22.97 o 
  -2   5   3      770.56      833.14     13.41 o 
  -1   5   3     1878.44     1580.37     26.99 o 
   0   5   3     2815.55     2764.85     49.77 o 
   1   5   3      612.83      684.05     12.79 o 
   2   5   3     3500.47     3384.35     55.73 o 
   3   5   3     2120.99     2104.46     44.57 o 
   4   5   3       80.22       94.14      9.60 o 
   5   5   3     2173.94     2290.04     70.09 o 
   6   5   3       82.67       98.57     13.78 o 
  -7   6   3      675.64      686.04     36.14 o 
  -6   6   3      289.20      312.87     21.43 o 
  -5   6   3      262.90      236.18     15.81 o 
  -4   6   3     2572.63     2566.68     79.04 o 
  -3   6   3       26.21       44.74      5.56 o 
  -2   6   3     2053.85     2065.35     27.23 o 
  -1   6   3     2964.76     3196.77     51.97 o 
   0   6   3     1242.15     1141.09     18.98 o 
   1   6   3     3004.98     2954.30     39.14 o 
   2   6   3       19.12       37.74      4.45 o 
   3   6   3     2001.70     1923.44     51.79 o 
   4   6   3      384.13      383.55     16.91 o 
   5   6   3      110.24      102.17     12.76 o 
  -6   7   3        2.80       14.47      9.62 o 
  -5   7   3       65.17      103.83     12.36 o 
  -4   7   3      129.91      124.60      8.97 o 
  -3   7   3      142.53      152.25      9.55 o 
  -2   7   3      136.09      137.63      6.76 o 
  -1   7   3        0.72       19.33      7.81 o 
   0   7   3      137.92      132.49      5.97 o 
   1   7   3       23.55       20.57      3.76 o 
   2   7   3       54.37       45.22      4.93 o 
   3   7   3       97.59       97.03      8.89 o 
   4   7   3       66.32       81.30     10.05 o 
   5   7   3       67.29       77.39     14.86 o 
  -6   8   3      183.39      199.39     19.88 o 
  -5   8   3      152.67      131.48     13.77 o 
  -4   8   3     1725.49     1699.17     61.42 o 
  -3   8   3        2.30       10.58      7.64 o 
  -2   8   3     1415.41     1369.45     43.52 o 
  -1   8   3      806.98      778.36     23.52 o 
   0   8   3      690.12      659.95     15.33 o 
   1   8   3      852.94      814.21     26.58 o 
   2   8   3       32.07       58.16      7.94 o 
   3   8   3     1075.56     1091.13     37.45 o 
   4   8   3      303.37      269.94     21.63 o 
  -5   9   3      482.51      473.42     25.31 o 
  -4   9   3      224.61      194.61     15.33 o 
  -3   9   3     1788.30     1815.39     44.85 o 
  -2   9   3      645.11      670.91     21.25 o 
  -1   9   3     1897.67     1855.12     58.41 o 
   0   9   3     3799.28     3641.60     74.30 o 
   1   9   3       11.91       16.42      6.65 o 
   2   9   3     4095.73     4125.19     90.82 o 
   3   9   3      793.14      778.73     41.23 o 
   4   9   3      663.91      645.68     33.98 o 
  -4  10   3      938.89      959.53     48.50 o 
  -3  10   3        8.36        5.02      5.58 o 
  -2  10   3     1233.33     1147.11     54.85 o 
  -1  10   3      357.88      365.04     14.34 o 
   0  10   3      473.09      448.97     19.19 o 
   1  10   3      811.52      742.84     26.24 o 
   2  10   3       26.27       32.34     10.15 o 
   3  10   3      576.03      555.02     37.24 o 
  -3  11   3       18.21       22.18      9.67 o 
  -2  11   3       57.15       76.02     12.12 o 
  -1  11   3      158.78      168.36     19.43 o 
   0  11   3        6.78       30.23     10.28 o 
   1  11   3       18.78       18.85      8.18 o 
   2  11   3       16.51       20.00      9.57 o 
  -8   0   4      511.12      444.81     34.45 o 
  -7   0   4      324.53      327.80     27.34 o 
  -6   0   4     1335.58     1350.21     46.19 o 
  -5   0   4      733.90      723.13     21.81 o 
  -4   0   4     6484.08     6570.29    127.88 o 
  -3   0   4     3671.19     3375.38     58.96 o 
  -2   0   4      760.14      762.58     20.42 o 
  -1   0   4    16469.06    15853.63    133.94 o 
   0   0   4      230.49      217.73      5.48 o 
   1   0   4      328.10      306.09      8.22 o 
   2   0   4     8633.48     8505.02    114.78 o 
   3   0   4       25.37       20.49      5.13 o 
   4   0   4     1095.56     1009.03     45.14 o 
   5   0   4     1081.03     1042.50     47.12 o 
   6   0   4      105.27      125.36     43.79 o 
  -8   1   4       83.71       82.51     13.93 o 
  -7   1   4      543.63      482.54     19.53 o 
  -6   1   4        3.13        4.92      3.93 o 
  -5   1   4      352.54      319.72     10.10 o 
  -4   1   4     1033.11     1004.31     15.60 o 
  -3   1   4      302.39      317.41      7.51 o 
  -2   1   4     1466.20     1401.10     14.27 o 
  -1   1   4     4601.29     4673.98     40.59 o 
   0   1   4     1343.89     1285.57     12.93 o 
   1   1   4     2630.31     2507.90     33.93 o 
   2   1   4       63.41       73.24      8.29 o 
   3   1   4     1053.43      936.62     21.20 o 
   4   1   4      329.15      308.70     12.24 o 
   5   1   4      247.10      226.97     13.18 o 
   6   1   4      578.22      557.46     27.92 o 
  -8   2   4        7.33       22.09     10.18 o 
  -7   2   4       92.59      101.16     10.74 o 
  -6   2   4       50.21       43.09      5.27 o 
  -5   2   4      111.56      109.59      6.45 o 
  -4   2   4      330.19      328.78      8.20 o 
  -3   2   4       18.04       25.95      2.68 o 
  -2   2   4        0.16        3.26      1.65 o 
  -1   2   4     1984.37     2062.24     24.34 o 
   0   2   4       42.19       37.37      3.91 o 
   1   2   4     1113.57     1197.70     19.23 o 
   2   2   4      411.52      431.95     12.72 o 
   3   2   4      151.82      134.99      9.24 o 
   4   2   4       73.19       87.74      8.30 o 
   5   2   4       73.89       86.53     10.97 o 
   6   2   4       59.56       74.93     13.55 o 
  -8   3   4      322.88      354.43     31.37 o 
  -7   3   4     1056.00     1043.26     39.71 o 
  -6   3   4        3.48       14.64      7.66 o 
  -5   3   4     1955.53     1938.33     30.06 o 
  -4   3   4     2776.67     2714.88     42.66 o 
  -3   3   4     1866.72     1871.91     36.20 o 
  -2   3   4     4610.81     4578.89     48.94 o 
  -1   3   4       17.45       27.14      2.02 o 
   0   3   4     3095.61     2935.46     47.37 o 
   1   3   4     1167.55     1068.81     14.41 o 
   2   3   4      599.50      613.83     15.51 o 
   3   3   4     2806.73     2752.31     46.47 o 
   4   3   4       26.14       25.53      8.26 o 
   5   3   4     1070.01     1127.77     35.53 o 
   6   3   4      432.56      371.96     24.68 o 
  -7   4   4      211.52      210.60     27.66 o 
  -6   4   4     1049.38     1057.19     29.46 o 
  -5   4   4      175.72      166.34      6.92 o 
  -4   4   4     2502.83     2407.31     56.12 o 
  -3   4   4     1599.17     1499.05     23.57 o 
  -2   4   4       98.06      107.64      4.97 o 
  -1   4   4     9184.38     9091.51     71.23 o 
   0   4   4     2030.43     1919.85     27.48 o 
   1   4   4     1343.93     1331.38     28.17 o 
   2   4   4     4988.83     4653.66    121.25 o 
   3   4   4       31.19       21.90      5.26 o 
   4   4   4      628.03      631.99     21.55 o 
   5   4   4     1364.47     1267.62     37.92 o 
   6   4   4       57.85       70.59     11.59 o 
  -7   5   4      102.79       97.62     15.70 o 
  -6   5   4        6.75       19.77      9.69 o 
  -5   5   4       66.67       74.09     10.02 o 
  -4   5   4      430.08      406.74     12.33 o 
  -3   5   4       29.12       33.88      4.95 o 
  -2   5   4      327.43      250.44      8.11 o 
  -1   5   4      148.98      126.24      7.01 o 
   0   5   4        1.61        9.98      2.91 o 
   1   5   4      628.41      538.05     12.37 o 
   2   5   4      257.84      251.13      8.33 o 
   3   5   4      500.81      478.85     15.70 o 
   4   5   4      226.29      233.36     14.07 o 
   5   5   4       45.19       63.83     11.15 o 
  -7   6   4      236.87      259.84     22.27 o 
  -6   6   4       55.18       64.66     12.60 o 
  -5   6   4        0.26        1.03      6.36 o 
  -4   6   4      959.09      963.01     23.59 o 
  -3   6   4      174.96      169.93      7.91 o 
  -2   6   4      259.11      256.42      9.22 o 
  -1   6   4     1681.52     1609.72     32.65 o 
   0   6   4       43.10       40.38      4.14 o 
   1   6   4      108.07      111.87      9.81 o 
   2   6   4     1778.28     1617.38     28.89 o 
   3   6   4        2.75        7.21      5.16 o 
   4   6   4      440.65      419.85     18.44 o 
   5   6   4      255.43      251.43     21.96 o 
  -6   7   4       47.10       62.73     13.38 o 
  -5   7   4     2381.69     2499.35     63.53 o 
  -4   7   4      815.46      804.13     21.57 o 
  -3   7   4     1282.40     1334.92     28.05 o 
  -2   7   4     2447.45     2334.32     40.56 o 
  -1   7   4        2.53        2.05      2.65 o 
   0   7   4     2901.08     2673.37     48.07 o 
   1   7   4      479.63      440.77     22.48 o 
   2   7   4      655.61      630.49     19.95 o 
   3   7   4      934.65      936.22     38.94 o 
   4   7   4       34.82       31.23     10.83 o 
   5   7   4      384.08      354.78     27.53 o 
  -6   8   4      468.26      469.89     26.97 o 
  -5   8   4      176.42      167.82     17.01 o 
  -4   8   4      733.69      804.21     31.99 o 
  -3   8   4     1254.45     1187.24     28.55 o 
  -2   8   4       38.92       41.01      6.15 o 
  -1   8   4     2016.80     1887.77     70.20 o 
   0   8   4      505.05      452.03     15.74 o 
   1   8   4      359.73      381.61     16.56 o 
   2   8   4     1762.84     1660.62     45.84 o 
   3   8   4        7.00        2.04      6.90 o 
   4   8   4      693.27      694.70     44.94 o 
  -5   9   4        0.79        3.96      7.28 o 
  -4   9   4        1.56       10.07      6.65 o 
  -3   9   4        8.72       22.04      7.17 o 
  -2   9   4        8.26       18.31     10.59 o 
  -1   9   4        1.99       -2.35      4.67 o 
   0   9   4       64.66       67.40      8.60 o 
   1   9   4        4.26        1.28      5.17 o 
   2   9   4        4.64        7.94      8.52 o 
   3   9   4        0.93       31.84     11.23 o 
  -4  10   4      846.74      798.40     33.38 o 
  -3  10   4      498.14      462.72     19.18 o 
  -2  10   4       47.89       53.02     10.70 o 
  -1  10   4     1684.49     1647.72     83.31 o 
   0  10   4      186.75      178.60     14.05 o 
   1  10   4      391.47      335.92     18.39 o 
   2  10   4      736.13      739.89     32.85 o 
  -3  11   4      122.24      146.72     22.36 o 
  -2  11   4      722.32      692.94     31.31 o 
  -1  11   4      112.69      127.95     15.21 o 
   0  11   4      382.12      371.39     23.37 o 
   1  11   4      564.23      537.68     33.67 o 
  -8   1   5      186.31      205.09     21.04 o 
  -7   1   5     1126.60      966.57     29.11 o 
  -6   1   5     1111.01     1111.45     28.65 o 
  -5   1   5      145.70      133.32      6.96 o 
  -4   1   5     6888.65     6817.42     78.21 o 
  -3   1   5      259.82      256.47      6.05 o 
  -2   1   5     3985.69     4109.08     35.14 o 
  -1   1   5     9415.81     9592.08     69.02 o 
   0   1   5      736.65      872.76     28.35 o 
   1   1   5     2980.60     2972.07     32.28 o 
   2   1   5     1624.89     2131.68     39.63 o 
   3   1   5      318.57      298.98      9.47 o 
   4   1   5      430.96      478.98     16.91 o 
   5   1   5      246.18      271.40     18.97 o 
   6   1   5       65.33       57.00     12.93 o 
  -8   2   5     1118.88      977.84     40.00 o 
  -7   2   5     1155.69     1109.43     35.15 o 
  -6   2   5      219.79      176.26      9.03 o 
  -5   2   5     4338.06     4363.40     57.32 o 
  -4   2   5      652.71      711.16     24.21 o 
  -3   2   5     2131.08     2083.22     38.63 o 
  -2   2   5     5263.37     5140.74     51.02 o 
  -1   2   5      198.72      196.86      7.49 o 
   0   2   5     2906.73     2851.15    116.51 o 
   1   2   5     1894.34     1883.84     24.00 o 
   2   2   5     1758.83     1657.76     23.77 o 
   3   2   5     1919.65     2175.44     39.69 o 
   4   2   5       28.36       52.89      7.62 o 
   5   2   5     1343.58     1331.55     37.25 o 
   6   2   5      306.42      308.43     24.78 o 
  -8   3   5      226.81      188.49     19.90 o 
  -7   3   5       92.38       96.79     11.85 o 
  -6   3   5      512.44      471.80     14.95 o 
  -5   3   5      112.54      110.33      6.41 o 
  -4   3   5     1279.41     1243.20     22.45 o 
  -3   3   5      918.61      902.88     16.68 o 
  -2   3   5      155.65      137.67      5.22 o 
  -1   3   5     2964.65     3097.81     79.48 o 
   0   3   5       93.71       99.19      4.73 o 
   1   3   5      604.95      617.70     17.87 o 
   2   3   5      833.78      880.75     16.01 o 
   3   3   5        0.03       10.29      7.23 o 
   4   3   5      197.38      242.46     13.26 o 
   5   3   5      255.66      245.33     15.80 o 
  -7   4   5      117.54      101.17     15.94 o 
  -6   4   5      527.20      521.46     23.54 o 
  -5   4   5     1059.73     1096.61     24.06 o 
  -4   4   5      223.21      238.89      9.39 o 
  -3   4   5     1370.79     1464.32     24.54 o 
  -2   4   5       89.98       72.41      4.34 o 
  -1   4   5     1944.98     2201.38     45.98 o 
   0   4   5      207.21      169.73      7.17 o 
   1   4   5      392.00      550.52     38.39 o 
   2   4   5      568.94      494.18     11.72 o 
   4   4   5       39.30       90.39     10.33 o 
   5   4   5       44.91       53.86     10.33 o 
  -7   5   5      753.10      702.73     34.24 o 
  -6   5   5      617.17      651.09     28.90 o 
  -5   5   5       21.76       31.30      9.83 o 
  -4   5   5     4026.04     4111.30     62.15 o 
  -3   5   5      549.48      635.59     44.16 o 
  -2   5   5     1255.87     1207.71     20.66 o 
  -1   5   5     6547.85     6620.65    156.45 o 
   0   5   5       65.53      114.97     12.40 o 
   1   5   5     2298.04     2098.73     43.05 o 
   2   5   5     3568.11     3763.71    119.18 o 
   3   5   5      248.48      216.52     12.16 o 
   4   5   5     1267.75     1303.53     35.59 o 
   5   5   5      238.23      302.88     23.76 o 
  -7   6   5      454.38      469.51     29.33 o 
  -6   6   5      123.04      119.95     14.56 o 
  -5   6   5     1233.75     1228.77     30.72 o 
  -4   6   5      377.94      392.50     13.80 o 
  -3   6   5      591.47      578.87     15.70 o 
  -2   6   5     2284.66     2324.28     45.15 o 
  -1   6   5        1.61        1.10      2.92 o 
   0   6   5     1820.14     1765.39     32.83 o 
   1   6   5      510.63      524.96     22.08 o 
   2   6   5      491.65      456.70     24.19 o 
   3   6   5      643.27      744.85     29.01 o 
   4   6   5       35.44       50.04     11.35 o 
   5   6   5      393.55      398.01     27.38 o 
  -6   7   5       53.97       72.65     16.42 o 
  -5   7   5       90.51       82.83     14.28 o 
  -4   7   5        3.12       22.11     13.74 o 
  -3   7   5      115.37      100.14      8.00 o 
  -2   7   5       86.39       84.06      6.60 o 
  -1   7   5        0.56        9.10      7.32 o 
   0   7   5      284.80      240.80     11.17 o 
   1   7   5       25.61       38.23      7.08 o 
   2   7   5      167.62      155.25     11.06 o 
   3   7   5       36.11       47.50     12.73 o 
   4   7   5       66.61       93.59     15.78 o 
  -6   8   5       55.77       69.46     13.66 o 
  -5   8   5      521.88      498.16     27.19 o 
  -4   8   5        3.40       30.77     17.20 o 
  -3   8   5      285.52      259.82     12.54 o 
  -2   8   5      194.31      187.19     10.64 o 
  -1   8   5      118.51       92.91      7.84 o 
   0   8   5      110.32      126.61     16.75 o 
   1   8   5       40.25       81.28      9.74 o 
   2   8   5      216.72      181.05     15.64 o 
   3   8   5      107.83      164.13     16.73 o 
   4   8   5       11.13       12.44     10.02 o 
  -5   9   5       18.88       36.24     11.34 o 
  -4   9   5      489.71      488.46     20.16 o 
  -3   9   5      140.95      137.95     10.90 o 
  -2   9   5       61.74       55.74     11.15 o 
  -1   9   5     1297.21     1447.38     43.30 o 
   0   9   5       80.84       80.50     10.58 o 
   1   9   5      361.46      342.69     18.28 o 
   2   9   5      789.33      806.58     33.18 o 
   3   9   5        1.12       17.63     10.52 o 
  -4  10   5       47.87       36.25     12.70 o 
  -3  10   5      159.85      178.13     21.72 o 
  -2  10   5      122.80      129.23     14.22 o 
  -1  10   5        0.53       -2.61      7.85 o 
   0  10   5      139.50      179.27     19.62 o 
   1  10   5      143.49      142.97     13.94 o 
   2  10   5       18.68       33.23     11.17 o 
  -2  11   5       97.48       73.88     13.44 o 
  -1  11   5       54.86       61.79     14.13 o 
   0  11   5        0.23       -5.12      8.63 o 
  -8   0   6      177.72      132.95     22.04 o 
  -7   0   6      849.77      780.83     34.56 o 
  -6   0   6     1692.12     1562.58     90.76 o 
  -5   0   6       75.47       63.85      7.19 o 
  -4   0   6     6809.46     6373.10     96.61 o 
  -3   0   6      981.87      949.64     19.42 o 
  -2   0   6     1718.44     1551.84     24.74 o 
  -1   0   6     9914.37     9814.80    112.99 o 
   0   0   6     1741.41     1953.72     34.80 o 
   1   0   6     5001.67     4752.74    104.63 o 
   2   0   6     7314.56     7164.06    115.57 o 
   3   0   6       52.56       28.76      7.05 o 
   4   0   6     2840.20     2686.18     64.89 o 
   5   0   6     1075.64     1004.79     50.38 o 
  -8   1   6      391.43      364.54     23.54 o 
  -7   1   6      350.82      283.33     13.77 o 
  -6   1   6        1.19       -3.21      3.69 o 
  -5   1   6     1786.50     1695.36     32.48 o 
  -4   1   6     1749.04     1689.30     23.70 o 
  -3   1   6      411.70      354.81      7.22 o 
  -2   1   6    10490.13    10695.13     86.05 o 
  -1   1   6        0.82        6.62      1.95 o 
   0   1   6     4449.67     4345.41     42.43 o 
   1   1   6     2297.01     2310.54     29.26 o 
   2   1   6     1093.33     1024.46     18.04 o 
   3   1   6     2160.37     1975.42     32.60 o 
   4   1   6       88.02       86.24      9.17 o 
   5   1   6     1571.57     1427.31     44.84 o 
  -8   2   6       20.75       21.71     10.63 o 
  -7   2   6        3.42       18.60      8.81 o 
  -6   2   6       48.19       47.39      5.75 o 
  -5   2   6        0.62        3.75      3.79 o 
  -4   2   6        9.96       13.11      2.61 o 
  -3   2   6       68.42       59.27      3.06 o 
  -2   2   6       37.90       44.44      2.73 o 
  -1   2   6      288.72      243.74      5.51 o 
   0   2   6       89.92       97.47      3.70 o 
   1   2   6       27.81       24.75      2.99 o 
   2   2   6       12.28       20.66      3.84 o 
   3   2   6       13.65       37.66      7.62 o 
   4   2   6       64.58       74.45      8.89 o 
   5   2   6        5.71        9.50      8.53 o 
  -8   3   6      661.23      635.29     36.73 o 
  -7   3   6      285.52      243.24     20.17 o 
  -6   3   6       98.26       80.47      8.07 o 
  -5   3   6     2913.03     2815.68     53.20 o 
  -4   3   6       65.38       67.35      6.12 o 
  -3   3   6      810.62      707.25     15.86 o 
  -2   3   6     2849.68     2723.49     37.66 o 
  -1   3   6       74.04       54.51      3.91 o 
   0   3   6     1354.43     1168.99     19.82 o 
   1   3   6     1477.76     1400.79     19.23 o 
   2   3   6     1926.93     1738.99     35.23 o 
   3   3   6      603.89      569.40     17.44 o 
   4   3   6        4.47       13.25      6.67 o 
   5   3   6      670.99      607.11     24.67 o 
  -7   4   6      723.69      693.49     31.73 o 
  -6   4   6      402.92      373.01     15.77 o 
  -5   4   6       84.96       70.96      7.30 o 
  -4   4   6     2354.60     2286.27     38.58 o 
  -3   4   6      607.91      561.79     13.68 o 
  -2   4   6     1667.78     1556.38     23.70 o 
  -1   4   6     4351.76     4132.33     50.51 o 
   0   4   6       35.73       50.88      5.18 o 
   1   4   6     1546.60     1437.75     27.93 o 
   2   4   6     1352.14     1190.84     26.88 o 
   3   4   6        8.30       22.09      7.41 o 
   4   4   6      928.50      865.19     29.86 o 
   5   4   6      304.75      299.20     23.31 o 
  -7   5   6       28.60       32.21     12.12 o 
  -6   5   6       11.15        9.10      8.99 o 
  -5   5   6      116.98      118.21      9.03 o 
  -4   5   6        0.19        4.93      5.87 o 
  -3   5   6       33.48       34.14      4.96 o 
  -2   5   6        4.99        4.33      2.69 o 
  -1   5   6      127.08      115.88      6.29 o 
   0   5   6       46.67       44.51      5.68 o 
   1   5   6      299.83      257.01     11.95 o 
   2   5   6        9.98       19.05      9.44 o 
   3   5   6      128.80      115.69     12.52 o 
   4   5   6       35.97       46.05     11.84 o 
   5   5   6       11.68        1.89      8.65 o 
  -7   6   6      120.84      155.12     19.43 o 
  -6   6   6       97.86      102.27     14.92 o 
  -5   6   6      128.20      112.95      9.25 o 
  -4   6   6      850.68      809.13     20.97 o 
  -3   6   6        1.00       12.03      4.88 o 
  -2   6   6      740.96      630.58     29.40 o 
  -1   6   6      825.53      772.73     17.02 o 
   0   6   6        5.53        9.06      4.45 o 
   1   6   6     1135.92     1073.96     38.46 o 
   2   6   6      287.19      275.94     13.62 o 
   3   6   6      248.49      245.52     20.44 o 
   4   6   6      155.45      166.87     17.88 o 
  -6   7   6      507.10      507.24     27.51 o 
  -5   7   6      941.42      929.43     31.11 o 
  -4   7   6       86.39       78.87      8.34 o 
  -3   7   6      638.48      624.01     17.87 o 
  -2   7   6      361.27      371.34     17.16 o 
  -1   7   6      707.53      663.20     17.63 o 
   0   7   6      113.90      108.65      8.85 o 
   1   7   6        4.22       19.80      7.21 o 
   2   7   6      160.85      156.01     23.40 o 
   3   7   6       33.48       16.51      9.10 o 
   4   7   6       17.12       14.52     10.07 o 
  -6   8   6       23.94       36.25     12.49 o 
  -5   8   6       32.98       44.28     10.92 o 
  -4   8   6      329.51      302.14     17.48 o 
  -3   8   6        1.53        2.97      4.11 o 
  -2   8   6      101.15      106.81     11.42 o 
  -1   8   6      285.67      251.17     16.93 o 
   0   8   6        1.29        3.24      4.89 o 
   1   8   6      278.21      257.70     14.78 o 
   2   8   6      148.99      173.46     22.65 o 
   3   8   6       89.11       84.28     14.58 o 
  -5   9   6       70.44       66.27     12.48 o 
  -4   9   6       87.08       69.67     14.34 o 
  -3   9   6       11.80       11.44      7.65 o 
  -2   9   6      183.29      175.14     14.89 o 
  -1   9   6       96.10       66.75     12.95 o 
   0   9   6       45.60       31.85      8.14 o 
   1   9   6      244.00      194.11     14.40 o 
   2   9   6       50.80       47.62     11.32 o 
  -4  10   6      485.40      418.31     30.78 o 
  -3  10   6       89.74       74.39     12.06 o 
  -2  10   6      349.47      307.96     21.13 o 
  -1  10   6      822.07      702.64     35.10 o 
   0  10   6        0.23        2.29      7.92 o 
   1  10   6      449.04      370.92     29.14 o 
  -1  11   6      135.55      131.50     16.63 o 
  -8   1   7       30.98       55.55     12.19 o 
  -7   1   7      534.86      675.21     23.15 o 
  -6   1   7      901.21      883.05     20.87 o 
  -5   1   7      222.00      358.85     10.64 o 
  -4   1   7     2929.57     3336.18     56.21 o 
  -3   1   7      901.13      978.09     14.78 o 
  -2   1   7     3215.64     3702.03     38.39 o 
  -1   1   7     4577.70     4936.26     51.87 o 
   1   1   7     4432.61     4616.33     54.67 o 
   2   1   7     1216.99     1171.45     23.42 o 
   3   1   7      262.91      318.61     12.02 o 
   4   1   7     1493.30     1469.45     36.49 o 
   5   1   7       38.53       52.12     11.96 o 
  -8   2   7     1432.46     1410.96     56.89 o 
  -7   2   7      430.51      390.63     18.67 o 
  -6   2   7      623.08      596.16     23.11 o 
  -5   2   7     4811.53     4961.76    103.72 o 
  -3   2   7     3123.55     3406.48     37.27 o 
  -2   2   7     4922.73     5104.84     58.18 o 
  -1   2   7     1400.98     1960.10     44.80 o 
   0   2   7     3429.51     3557.63     42.91 o 
   1   2   7      437.34      433.55     10.26 o 
   2   2   7     2803.12     3076.02     45.07 o 
   3   2   7      676.45      689.46     18.02 o 
   4   2   7       90.01      126.33     11.03 o 
   5   2   7     1067.16     1111.77     42.16 o 
  -8   3   7       19.07        1.74      7.99 o 
  -7   3   7      503.14      489.15     25.93 o 
  -6   3   7       57.66       67.61      8.31 o 
  -5   3   7      503.57      510.69     16.22 o 
  -4   3   7      745.62      721.83     17.46 o 
  -3   3   7       86.14      129.44      6.84 o 
  -2   3   7     1165.50     1118.04     15.11 o 
  -1   3   7      118.69      265.01      8.38 o 
   0   3   7      214.46      210.93      8.70 o 
   1   3   7      220.78      265.08     11.23 o 
   2   3   7       62.60      122.76      6.87 o 
   3   3   7       11.06       14.39      6.82 o 
   4   3   7      171.26      230.42     14.85 o 
   5   3   7       21.03       40.99     15.16 o 
  -7   4   7       60.19      110.29     16.04 o 
  -6   4   7       68.95       75.93      8.33 o 
  -5   4   7      536.33      490.00     16.70 o 
  -4   4   7        0.18       30.26      6.96 o 
  -3   4   7      175.07      164.10      7.79 o 
  -2   4   7      262.83      288.01     12.00 o 
  -1   4   7       54.01       71.76      6.14 o 
   1   4   7      146.12      150.38      9.21 o 
   2   4   7        0.73      102.53     15.60 o 
   3   4   7      106.97      118.11     13.57 o 
   4   4   7       99.36      111.23     14.91 o 
  -7   5   7      273.57      455.14     26.96 o 
  -6   5   7      518.85      521.86     21.79 o 
  -5   5   7      134.99      295.09     17.46 o 
  -4   5   7     1530.81     1942.55     37.45 o 
  -3   5   7      655.00      724.80     17.60 o 
  -2   5   7     1479.03     1872.06     62.98 o 
  -1   5   7     3588.31     3703.58     53.19 o 
   0   5   7      100.15      226.92     11.47 o 
   1   5   7     3794.07     3783.66     66.29 o 
   2   5   7     1468.98     1383.79     34.55 o 
   3   5   7      246.38      287.23     19.44 o 
   4   5   7     1606.68     1625.28     53.39 o 
  -7   6   7       51.14       55.65     14.03 o 
  -6   6   7      118.08      212.12     18.13 o 
  -5   6   7     1053.04     1092.19     27.81 o 
  -4   6   7       25.17       90.91      8.15 o 
  -3   6   7      823.00      856.29     30.81 o 
  -2   6   7     1388.48     1406.46     36.15 o 
  -1   6   7      288.88      452.21     23.25 o 
   0   6   7     1229.99     1205.38     28.24 o 
   1   6   7      341.73      365.20     15.78 o 
   2   6   7      863.37      912.44     32.65 o 
   3   6   7      823.19      851.33     34.58 o 
   4   6   7       10.43       16.58     12.46 o 
  -6   7   7       10.10       33.93     17.01 o 
  -5   7   7        6.49        2.66      5.48 o 
  -4   7   7       78.66       63.09      7.86 o 
  -3   7   7        4.61        9.58      6.63 o 
  -2   7   7       14.05       31.17      7.97 o 
  -1   7   7       76.89       75.83     10.26 o 
   0   7   7       42.72       32.20      6.63 o 
   1   7   7       96.70       96.76      9.75 o 
   2   7   7        0.36        8.55      9.98 o 
   3   7   7      138.99      130.81     16.27 o 
  -6   8   7       25.03       57.37     13.15 o 
  -5   8   7      652.67      682.77     25.30 o 
  -4   8   7       70.62      129.82     13.47 o 
  -3   8   7      124.42      178.90     14.33 o 
  -2   8   7      891.90      850.16     30.41 o 
   0   8   7      524.87      454.37     20.31 o 
   1   8   7      271.45      285.31     24.35 o 
   2   8   7      348.81      415.99     24.09 o 
   3   8   7      174.22      199.56     19.73 o 
  -5   9   7       23.61       86.13     17.73 o 
  -4   9   7      744.30      822.10     31.83 o 
  -3   9   7      196.14      236.41     17.72 o 
  -2   9   7      697.06      773.61     31.15 o 
  -1   9   7     1001.93     1051.50     37.89 o 
   0   9   7        0.99       52.34     15.91 o 
   1   9   7      844.78      803.61     31.01 o 
   2   9   7      467.00      451.51     26.50 o 
  -3  10   7       38.44       49.03     15.78 o 
  -2  10   7       16.97       25.65     12.45 o 
  -1  10   7        2.95        7.57      8.77 o 
   0  10   7       65.80       68.36     14.02 o 
  -8   0   8      304.72      195.13     19.86 o 
  -7   0   8      584.90      481.93     59.95 o 
  -6   0   8        3.09       16.49     15.04 o 
  -5   0   8     2171.57     2162.44     64.25 o 
  -4   0   8      130.46       94.79     10.77 o 
  -3   0   8      277.31      287.03     10.81 o 
  -2   0   8     2272.35     2227.53     44.57 o 
  -1   0   8      186.88      129.58      9.43 o 
   0   0   8      256.13      248.81     10.52 o 
   1   0   8     2190.10     2114.41     45.13 o 
   2   0   8        7.74       18.14     13.90 o 
   3   0   8       55.21       78.31     10.23 o 
   4   0   8      776.64      712.62     39.91 o 
  -8   1   8       91.46      100.90     16.75 o 
  -7   1   8       42.58       44.77      7.55 o 
  -6   1   8       97.30       75.23      6.96 o 
  -5   1   8      279.68      256.45      9.24 o 
  -4   1   8       52.35       50.64      6.10 o 
  -3   1   8      485.48      435.83      9.44 o 
  -2   1   8       35.83       38.95      4.05 o 
  -1   1   8      348.56      284.74      7.55 o 
   0   1   8       53.97       56.68      5.82 o 
   1   1   8       11.99       17.99      4.10 o 
   2   1   8      412.30      370.07     12.15 o 
   3   1   8       94.73      108.40      8.23 o 
   4   1   8      174.57      173.82     13.49 o 
  -8   2   8       52.04       53.21     13.33 o 
  -7   2   8       38.54       70.33     10.80 o 
  -6   2   8      540.65      522.53     18.69 o 
  -5   2   8        0.14        6.52      4.45 o 
  -4   2   8     1273.39     1290.69     28.17 o 
  -3   2   8      319.10      300.44      7.96 o 
  -2   2   8     1449.10     1405.94     19.65 o 
  -1   2   8      495.43      495.99     12.30 o 
   0   2   8        5.38        7.82      2.94 o 
   1   2   8      785.91      747.31     15.63 o 
   2   2   8      148.93      138.26      9.20 o 
   3   2   8      168.44      151.91      9.61 o 
   4   2   8      203.59      188.87     13.31 o 
  -8   3   8      867.99      773.35     37.35 o 
  -7   3   8      121.53      111.76     11.76 o 
  -6   3   8      636.13      596.08     20.76 o 
  -5   3   8     1798.45     1738.55     36.42 o 
  -4   3   8       28.83       27.91      5.54 o 
  -3   3   8     1186.60     1172.41     23.57 o 
  -2   3   8     3296.40     3309.90     38.78 o 
  -1   3   8      211.30      190.90      8.12 o 
   0   3   8     3356.54     3384.15     70.59 o 
   1   3   8      230.36      233.33     10.91 o 
   2   3   8     1547.73     1423.98     32.90 o 
   3   3   8      731.44      719.48     27.90 o 
   4   3   8      100.73      101.27     13.78 o 
  -7   4   8      642.37      615.55     31.41 o 
  -6   4   8      365.99      354.18     18.73 o 
  -5   4   8      850.86      859.94     25.77 o 
  -4   4   8     2114.93     2008.32     38.35 o 
  -3   4   8       17.13       29.67      5.15 o 
  -2   4   8     4133.84     3959.04     77.51 o 
  -1   4   8     1134.81     1081.03     21.73 o 
   0   4   8      196.40      186.71      9.58 o 
   1   4   8     3234.40     3096.17     56.99 o 
   2   4   8      406.83      400.59     17.86 o 
   3   4   8      714.90      679.87     28.11 o 
   4   4   8     1246.82     1238.72     45.93 o 
  -7   5   8       15.47       32.52     11.87 o 
  -6   5   8      576.62      557.74     20.71 o 
  -5   5   8      123.41      127.97      9.88 o 
  -4   5   8      780.53      798.35     21.62 o 
  -3   5   8      545.92      515.01     27.62 o 
  -2   5   8       59.59       64.69      8.26 o 
  -1   5   8     1354.38     1301.10     25.85 o 
   0   5   8       68.92       82.86      8.87 o 
   1   5   8      757.32      745.41     22.95 o 
   2   5   8      238.83      210.62     13.95 o 
   3   5   8      183.59      176.90     16.80 o 
  -7   6   8       44.91       37.98     16.88 o 
  -6   6   8      627.06      635.88     24.52 o 
  -5   6   8        9.57       12.26      6.99 o 
  -4   6   8      712.10      719.10     21.65 o 
  -3   6   8      895.33      934.72     28.68 o 
  -2   6   8      925.92      874.77     28.22 o 
  -1   6   8     2164.07     2144.30     56.65 o 
   0   6   8        2.00        9.63      5.34 o 
   1   6   8     2371.76     2336.74     51.87 o 
   2   6   8      279.92      228.73     19.41 o 
   3   6   8      174.39      161.39     20.15 o 
  -6   7   8     1117.81     1122.41     43.67 o 
  -5   7   8     2600.53     2544.39     74.49 o 
  -4   7   8      116.54      111.97     12.03 o 
  -3   7   8     3158.36     3064.31     68.30 o 
  -2   7   8      696.48      694.48     28.93 o 
  -1   7   8     1276.88     1249.43     45.15 o 
   0   7   8     1292.91     1210.89     32.24 o 
   1   7   8        7.45        2.48      7.45 o 
   2   7   8     1178.47     1139.25     41.59 o 
   3   7   8      381.69      343.36     24.56 o 
  -5   8   8      440.33      406.33     25.24 o 
  -4   8   8     1771.90     1739.01     50.06 o 
  -3   8   8       54.30       52.15     14.39 o 
  -2   8   8     1903.13     1878.97     53.78 o 
  -1   8   8     1358.04     1277.40     42.45 o 
   0   8   8      427.10      379.32     23.49 o 
   1   8   8     1853.44     1676.86     63.49 o 
   2   8   8       20.24       22.44     10.30 o 
  -4   9   8        0.36       -5.54      8.29 o 
  -3   9   8       56.97       62.25     14.68 o 
  -2   9   8       27.07       29.04     10.30 o 
  -1   9   8       25.25       22.68     10.97 o 
   0   9   8       73.71       53.75     16.47 o 
   1   9   8       31.14       26.96     19.76 o 
  -3  10   8       22.28       15.01     12.43 o 
  -2  10   8      459.60      467.64     28.82 o 
  -1  10   8       47.50       60.73     13.79 o 
  -8   1   9      344.07      327.63     32.64 o 
  -7   1   9      415.78      371.98     22.61 o 
  -6   1   9       13.01       26.86      5.86 o 
  -5   1   9     1500.02     1518.36     31.47 o 
  -4   1   9      117.54      123.67      7.37 o 
  -3   1   9      377.24      365.18      9.81 o 
  -2   1   9     1749.46     1896.86     35.31 o 
   0   1   9      256.64      262.36      8.97 o 
   1   1   9     1228.20     1265.24     24.12 o 
   2   1   9        4.97       14.09      4.89 o 
   3   1   9      256.98      262.11     13.06 o 
   4   1   9      456.07      446.43     28.37 o 
  -8   2   9     1197.27     1051.71     72.50 o 
  -7   2   9        0.56       17.14      7.80 o 
  -6   2   9     2598.50     2689.05     64.26 o 
  -5   2   9     1606.07     1764.92     37.24 o 
  -4   2   9     1092.56     1149.28     30.05 o 
  -3   2   9     5008.43     5334.91     62.78 o 
  -2   2   9       32.67       34.14      3.94 o 
  -1   2   9     3820.18     4396.41     76.10 o 
   0   2   9     1372.74     1365.47     41.09 o 
   1   2   9     1239.46     1377.09     33.12 o 
   2   2   9     1497.96     1566.98     36.75 o 
   3   2   9        2.96       15.88     12.60 o 
   4   2   9      880.19      884.68     35.54 o 
  -7   3   9      585.54      611.05     40.76 o 
  -6   3   9      102.71      108.95     10.56 o 
  -5   3   9     1125.10     1277.77     31.20 o 
  -4   3   9     1017.45     1057.01     24.95 o 
  -3   3   9      209.92      218.43      9.93 o 
  -2   3   9     2613.32     2862.63     38.08 o 
  -1   3   9      188.50      216.73      9.47 o 
   0   3   9      938.26     1010.13     23.76 o 
   1   3   9     1457.72     1505.24     33.65 o 
   2   3   9       44.57       59.84      8.65 o 
   3   3   9      785.04      806.15     31.85 o 
  -7   4   9       10.02       16.52     11.50 o 
  -6   4   9       35.22       52.12      8.57 o 
  -5   4   9        3.42       26.81     12.20 o 
  -4   4   9        0.73        3.70      4.25 o 
  -3   4   9       13.57       49.29      6.19 o 
  -2   4   9       10.42       15.88      5.62 o 
  -1   4   9      248.69      258.92     14.96 o 
   0   4   9       20.72       33.63     10.77 o 
   1   4   9       73.09       96.43     11.97 o 
   2   4   9      113.76      140.28     12.13 o 
   3   4   9       31.59       38.95     10.95 o 
  -7   5   9      203.26      200.98     20.54 o 
  -6   5   9       16.31       25.82      8.08 o 
  -5   5   9      731.95      853.00     25.91 o 
  -4   5   9      260.15      291.20     16.38 o 
  -3   5   9       29.68       56.93     11.07 o 
  -2   5   9     1751.13     1893.20     44.50 o 
  -1   5   9      119.18      110.49      8.16 o 
   0   5   9      333.49      340.13     15.80 o 
   1   5   9      990.92      998.47     29.24 o 
   2   5   9        0.32        5.54      7.38 o 
   3   5   9       77.83       92.06     13.76 o 
  -6   6   9      217.27      265.35     17.28 o 
  -5   6   9       51.35       76.34      9.91 o 
  -4   6   9       72.65      123.66     11.90 o 
  -3   6   9      100.46      119.96     11.93 o 
  -2   6   9       75.47       91.10     11.45 o 
  -1   6   9        4.50       13.83      7.38 o 
   0   6   9      247.79      246.11     14.82 o 
   1   6   9      183.08      188.57     13.78 o 
   2   6   9      187.05      212.59     17.97 o 
  -6   7   9        3.42        5.35     10.90 o 
  -5   7   9       20.23       19.04      8.99 o 
  -4   7   9       10.93       21.04      8.61 o 
  -3   7   9       78.72      102.64     14.15 o 
  -2   7   9        0.33        7.66      7.25 o 
  -1   7   9       76.45       98.75     13.31 o 
   0   7   9        2.50       17.79      6.78 o 
   1   7   9        3.46       33.48      9.11 o 
   2   7   9        4.38        9.35     10.00 o 
  -5   8   9       41.51       35.07     12.71 o 
  -4   8   9       51.61       89.81     12.59 o 
  -3   8   9      290.98      292.59     20.40 o 
  -2   8   9       36.32       52.75     14.59 o 
  -1   8   9       94.34      138.84     16.31 o 
   0   8   9      241.60      183.98     17.78 o 
   1   8   9       12.50        9.23     11.07 o 
  -4   9   9      666.97      767.49     33.72 o 
  -3   9   9       42.82       99.18     14.05 o 
  -2   9   9     1587.52     1930.89     61.01 o 
  -1   9   9      250.16      244.64     21.07 o 
   0   9   9      338.99      489.19     30.31 o 
  -8   0  10      273.00      231.48     37.77 o 
  -7   0  10       84.63       91.11     17.94 o 
  -6   0  10       13.24       21.76      8.32 o 
  -5   0  10      341.05      289.41     16.06 o 
  -4   0  10      200.39      203.54     12.15 o 
  -3   0  10        4.59       17.51      5.99 o 
  -2   0  10     1874.02     1724.84     64.83 o 
  -1   0  10      374.17      387.97     14.65 o 
   0   0  10      327.64      300.62     29.10 o 
   1   0  10     1532.13     1476.03     41.54 o 
   2   0  10      158.39      170.54     14.16 o 
   3   0  10      437.88      407.83     24.43 o 
  -7   1  10       10.11       17.30      7.36 o 
  -6   1  10      663.02      649.17     25.43 o 
  -5   1  10      133.61      147.33      8.28 o 
  -4   1  10      269.48      227.72      8.70 o 
  -3   1  10      457.81      464.67     11.71 o 
  -2   1  10        0.33        3.02      4.52 o 
  -1   1  10       39.31       47.37      7.15 o 
   0   1  10      358.52      376.70     11.94 o 
   1   1  10       19.79       26.04     12.16 o 
   2   1  10      114.94      114.69     10.72 o 
   3   1  10       23.44       17.82      7.98 o 
  -7   2  10        0.19       26.10     11.02 o 
  -6   2  10        7.49       -0.14      4.74 o 
  -5   2  10       62.36       53.98      7.61 o 
  -4   2  10       31.42       36.42      6.55 o 
  -3   2  10       85.94       88.66      5.88 o 
  -2   2  10      158.30      130.58      6.48 o 
  -1   2  10       12.85       11.77      4.47 o 
   0   2  10      215.02      203.56     10.62 o 
   1   2  10      297.92      273.95     14.07 o 
   2   2  10       98.12       85.83      9.87 o 
   3   2  10      227.49      245.46     18.41 o 
  -7   3  10      276.74      256.64     16.65 o 
  -6   3  10      684.88      679.57     24.23 o 
  -5   3  10        5.13       24.43     11.70 o 
  -4   3  10      186.99      188.36     11.12 o 
  -3   3  10      658.59      654.62     18.51 o 
  -2   3  10       32.23       27.15      4.93 o 
  -1   3  10      273.56      272.04     12.10 o 
   0   3  10      196.03      199.00     11.08 o 
   1   3  10      117.74      118.30     11.54 o 
   2   3  10      107.17       77.24     10.08 o 
   3   3  10      151.87      148.19     15.65 o 
  -7   4  10      289.69      290.48     19.66 o 
  -6   4  10        7.80       15.79      7.96 o 
  -5   4  10     1233.32     1232.19     32.74 o 
  -4   4  10      110.78      112.37      9.52 o 
  -3   4  10      472.00      443.73     18.60 o 
  -2   4  10     1014.23     1043.01     31.16 o 
  -1   4  10       21.75       31.98      6.23 o 
   0   4  10      332.96      349.74     15.27 o 
   1   4  10     1061.02      988.87     28.96 o 
   2   4  10        1.83       32.14      9.57 o 
   3   4  10      363.98      362.44     23.74 o 
  -7   5  10       37.91       67.52     16.33 o 
  -6   5  10       88.17       82.86     10.90 o 
  -5   5  10      373.27      355.65     17.33 o 
  -4   5  10        3.05        3.15      5.55 o 
  -3   5  10      713.01      739.88     26.63 o 
  -2   5  10      114.52      121.85     21.09 o 
  -1   5  10      589.83      580.67     18.82 o 
   0   5  10      157.21      138.78     11.14 o 
   1   5  10       55.59       55.67     10.59 o 
   2   5  10      132.66      147.69     15.46 o 
  -6   6  10       72.26       68.25     11.84 o 
  -5   6  10      297.62      289.53     18.13 o 
  -4   6  10       15.82       27.45     10.44 o 
  -3   6  10      296.94      273.01     17.38 o 
  -2   6  10      641.25      687.41     27.38 o 
  -1   6  10       35.55       54.20     10.65 o 
   0   6  10      570.96      567.99     22.93 o 
   1   6  10      108.80      102.82     14.48 o 
   2   6  10       41.10       66.85     13.23 o 
  -5   7  10      243.15      252.58     18.65 o 
  -4   7  10      315.76      311.40     20.06 o 
  -3   7  10     1271.90     1297.74     47.22 o 
  -2   7  10        6.45        8.90      8.73 o 
  -1   7  10      690.51      735.24     32.69 o 
   0   7  10      851.98      836.49     35.82 o 
   1   7  10      291.08      283.26     20.79 o 
  -4   8  10      384.66      412.52     24.85 o 
  -3   8  10      143.13      181.82     18.19 o 
  -2   8  10     1355.84     1408.03     62.87 o 
  -1   8  10        8.49       27.38     12.25 o 
   0   8  10      625.77      613.29     38.97 o 
  -2   9  10        5.94       27.27     18.58 o 
  -7   1  11      564.95      501.39     22.63 o 
  -6   1  11       21.73       56.08      9.72 o 
  -5   1  11     1264.83     1231.03     30.93 o 
  -4   1  11      288.07      298.64     10.43 o 
  -3   1  11      930.63      942.13     19.70 o 
  -2   1  11     1481.72     1532.57     33.84 o 
  -1   1  11        0.26       24.82      5.94 o 
   0   1  11     1295.00     1270.02     26.58 o 
   1   1  11      534.51      484.65     18.43 o 
   2   1  11       62.88       80.58      9.92 o 
  -7   2  11        2.06        7.44      8.14 o 
  -6   2  11     1491.49     1448.70     38.55 o 
  -5   2  11      553.62      592.84     20.95 o 
  -4   2  11      418.20      510.96     17.86 o 
  -3   2  11     2889.02     2827.53     42.64 o 
  -1   2  11     1244.47     1306.18     29.89 o 
   0   2  11     1035.31     1060.78     32.97 o 
   1   2  11      405.93      426.82     18.19 o 
   2   2  11      678.85      577.60     22.22 o 
  -7   3  11       10.82       28.82     11.43 o 
  -6   3  11      266.23      296.00     16.74 o 
  -5   3  11      119.71      119.38     10.60 o 
  -4   3  11      279.05      324.84     18.90 o 
  -3   3  11      770.87      744.96     24.52 o 
  -2   3  11      175.84      185.73     13.66 o 
  -1   3  11     1365.39     1359.21     32.35 o 
   0   3  11       10.89       34.83      8.46 o 
   1   3  11     1269.35     1160.44     33.15 o 
   2   3  11      257.81      212.15     16.77 o 
  -7   4  11      430.46      407.05     24.50 o 
  -6   4  11      707.77      653.78     26.45 o 
  -5   4  11       82.97       85.91     11.58 o 
  -4   4  11      829.40      801.38     28.63 o 
  -3   4  11      266.55      281.86     16.13 o 
  -2   4  11      440.23      431.36     20.29 o 
  -1   4  11      554.56      582.43     21.93 o 
   0   4  11        2.54        0.94      5.23 o 
   1   4  11      690.81      631.35     24.34 o 
   2   4  11       93.04      110.69     14.47 o 
  -6   5  11      301.97      273.37     18.59 o 
  -5   5  11     2253.23     2358.73     61.97 o 
  -4   5  11      184.44      175.85     16.73 o 
  -3   5  11     2308.61     2335.20     69.25 o 
  -2   5  11     2103.26     2148.06     56.43 o 
  -1   5  11      223.05      248.46     18.36 o 
   0   5  11     2382.44     2322.58     86.19 o 
   1   5  11      334.15      305.41     18.46 o 
  -6   6  11     1213.64     1179.57     41.95 o 
  -5   6  11        0.26       -1.67      6.92 o 
  -4   6  11      900.59      947.39     34.94 o 
  -3   6  11      727.92      749.16     34.09 o 
  -2   6  11      167.13      181.81     20.04 o 
  -1   6  11      782.85      869.81     35.28 o 
   0   6  11      215.78      242.43     25.79 o 
   1   6  11      490.02      521.43     28.41 o 
  -5   7  11       58.98       55.31     11.68 o 
  -4   7  11       66.63       72.29     13.13 o 
  -3   7  11        0.98        6.58      8.04 o 
  -2   7  11      144.60      154.43     16.91 o 
  -1   7  11        3.80       17.41     16.99 o 
   0   7  11        7.46       19.64     14.37 o 
  -3   8  11      246.47      290.33     22.53 o 
  -2   8  11      100.72      141.64     17.85 o 
  -7   0  12      282.47      310.00     33.97 o 
  -6   0  12      769.64      697.09     42.62 o 
  -5   0  12     1619.19     1627.95     85.77 o 
  -4   0  12       50.86       89.22     14.10 o 
  -3   0  12     2726.81     2665.54     61.58 o 
  -2   0  12     1445.51     1571.22    111.72 o 
  -1   0  12      154.86      142.46     12.54 o 
   0   0  12     2659.73     2647.91     79.78 o 
   1   0  12      579.33      577.96     36.00 o 
   2   0  12      431.37      409.36     33.68 o 
  -7   1  12      809.09      769.15     36.38 o 
  -6   1  12     1422.65     1406.16     37.65 o 
  -5   1  12      209.04      192.75     12.57 o 
  -4   1  12     1764.16     1673.20     31.27 o 
  -3   1  12      351.72      379.68     13.24 o 
  -2   1  12      919.83      846.96     19.59 o 
  -1   1  12     1074.89     1219.22     33.92 o 
   0   1  12       26.16       28.83      7.63 o 
   1   1  12     1023.49      985.39     50.63 o 
   2   1  12       31.25       49.97     16.59 o 
  -7   2  12        0.20        2.98      6.43 o 
  -6   2  12        7.04       13.37      7.08 o 
  -5   2  12       13.32        5.97      5.60 o 
  -4   2  12        0.03        4.76      5.81 o 
  -3   2  12       29.25       21.03      5.79 o 
  -2   2  12        3.31       15.09      6.21 o 
  -1   2  12      114.31       98.35      9.50 o 
   0   2  12       27.96       43.38      8.35 o 
   1   2  12       35.72       29.56      8.68 o 
  -6   3  12     1186.69     1171.54     36.25 o 
  -5   3  12       27.49       40.58      8.54 o 
  -4   3  12     1166.41     1187.14     35.13 o 
  -3   3  12     1199.61     1227.20     35.59 o 
  -2   3  12      310.58      314.39     17.86 o 
  -1   3  12      956.72     1036.17     29.73 o 
   0   3  12      163.53      182.26     13.64 o 
   1   3  12      441.76      397.85     30.48 o 
  -6   4  12      209.37      191.92     16.86 o 
  -5   4  12     1252.98     1230.13     39.77 o 
  -4   4  12      119.97      146.91     13.74 o 
  -3   4  12     1181.67     1174.54     37.16 o 
  -2   4  12     1328.38     1351.83     40.69 o 
  -1   4  12       27.58       51.05      8.98 o 
   0   4  12     2045.88     2051.92     50.59 o 
   1   4  12      249.62      247.68     17.08 o 
  -6   5  12       89.83       69.16     12.44 o 
  -5   5  12        7.30       30.83     11.24 o 
  -4   5  12      137.42      131.70     14.93 o 
  -3   5  12       35.39       52.88     24.55 o 
  -2   5  12      144.36      138.04     15.15 o 
  -1   5  12       24.46       24.46     10.68 o 
   0   5  12        0.41        9.14      7.09 o 
  -5   6  12      195.58      228.52     18.53 o 
  -4   6  12      105.86      152.70     16.81 o 
  -3   6  12      416.06      419.72     24.90 o 
  -2   6  12      259.56      339.78     24.01 o 
  -1   6  12        5.74        8.38      9.39 o 
   0   6  12      424.10      460.26     28.82 o 
  -3   7  12      646.46      704.74     33.15 o 
  -2   7  12        1.88       51.45     18.66 o 
  -6   1  13      255.79      227.73     18.50 o 
  -5   1  13      918.18      800.56     24.48 o 
  -4   1  13       59.01       58.40      8.24 o 
  -3   1  13     1554.16     1434.38     33.93 o 
  -2   1  13      781.72      693.13     23.97 o 
  -1   1  13      200.91      206.11     13.55 o 
   0   1  13     1743.71     1569.96     40.20 o 
   1   1  13       51.80       37.50     11.19 o 
  -6   2  13     1163.18     1093.71     35.05 o 
  -5   2  13      245.22      252.75     15.63 o 
  -4   2  13     2136.77     2061.16     51.59 o 
  -3   2  13      299.98      322.03     18.47 o 
  -2   2  13      951.69      928.19     29.70 o 
  -1   2  13     1034.14     1010.75     29.46 o 
   0   2  13       16.48       24.55     11.89 o 
  -6   3  13      271.98      267.87     19.43 o 
  -5   3  13      150.21      164.98     15.23 o 
  -4   3  13        9.68       11.19      8.99 o 
  -3   3  13      364.56      380.46     20.80 o 
  -2   3  13      145.11      140.73     13.37 o 
  -1   3  13       59.83       77.25     10.38 o 
   0   3  13      467.51      480.29     22.15 o 
  -5   4  13       35.41       48.20     10.65 o 
  -4   4  13      101.41      112.84     14.05 o 
  -3   4  13      177.93      208.06     16.78 o 
  -2   4  13        0.47       19.65     11.03 o 
  -1   4  13      238.87      238.55     19.59 o 
   0   4  13       13.88       13.21      8.60 o 
  -5   5  13      580.09      560.23     27.39 o 
  -4   5  13       16.19       16.49      9.50 o 
  -3   5  13     1291.19     1279.01     44.34 o 
  -2   5  13      135.74      117.07     15.11 o 
  -1   5  13      242.13      228.12     20.23 o 
  -3   6  13      176.55      158.67     17.85 o 
  -5   0  14      326.40      292.35     40.70 o 
  -4   0  14       13.50       33.13     10.41 o 
  -3   0  14      830.09      759.20     31.31 o 
  -2   0  14      206.90      170.84     20.41 o 
  -1   0  14      110.77      106.04     18.81 o 
  -5   1  14       98.45      103.54     10.94 o 
  -4   1  14      341.68      343.27     24.35 o 
  -3   1  14       15.25       14.71      6.82 o 
  -2   1  14      215.43      234.03     14.47 o 
  -1   1  14      155.24      158.96     15.32 o 
  -5   2  14        5.11       12.91      8.82 o 
  -4   2  14        0.02        1.98      6.00 o 
  -3   2  14        0.88       31.18     14.47 o 
  -2   2  14        6.61       29.26     15.61 o 
  -1   2  14        0.17        4.14      6.53 o 
  -5   3  14       40.04      111.26     15.70 o 
  -4   3  14      634.40      595.92     27.15 o 
  -3   3  14       86.29      127.56     15.19 o 
  -2   3  14       86.02      170.78     16.97 o 
  -1   3  14      540.03      540.12     27.77 o 
  -4   4  14       25.52       42.17     11.18 o 
  -3   4  14      948.25     1020.70     39.58 o 
  -2   4  14      154.40      151.11     16.83 o 
  -3   1  15      655.72      659.01     35.06 o 
                                                 
